# Supplementary material for: Genome-wide association mapping of nutritional traits for designing superior chickpea varieties
Source: Front Plant Sci. 2022 Aug 23;13:843911. doi: 10.3389/fpls.2022.843911 (PMC9445663; doi:10.3389/fpls.2022.843911)
Supplement: Supplementary file 2 [file Data_Sheet_2.xlsx]

## Sheet: Supplementary Table 1
Supplementary Table 1: Different genotypic matrices generated using two levels of MAF ( ≥ 2% and 5%) and Ho ( ≤ 5% and 0.5%)
Raw Geno = 1,115,262	Missing filter (20%) Geno = 565,963	Filtered out "Allele-3" (6602) Geno = 559,361	MAF	Ho = no filter	Ho<==5%	Ho<==0.5%
			>=2%	318644	237117	73968
			>=5%	245468	180406	32337

## Sheet: Supplementary Table 2
Supplementary Table 2: Characterisation of the marker set of 318,644 SNPs
	LG	Ca1	Ca2	Ca3	Ca4	Ca5	Ca6	Ca7	Ca8	All
	Size (bp)	48328692	36633428	39988500	49190626	48153818	59463033	48952158	16476725	347186980
Distribution of distance (kb) between two adjacent SNP loci	Number	57303	29706	26176	88309	25835	42660	35554	13101	318644
	density	843.389	1233.2	1527.68	557.028	1863.9	1393.88	1376.84	1257.67	1089.58
	Minimum	30	60	125	73	17	97	127	101	78.75
	1st Quartile	450	375	384.5	546.75	276	386.25	364	273	381.938
	Median	766	503	523	1364	432	567.5	510	483	643.562
	3rd Quartile	1360	799	828.75	2626.75	594	783	663	855	1063.69
	Maximum	4286	3677	2322	6719	3400	2916	3819	2811	3743.75
Distribution of the minor allele frequency (MAF)	Minimum	0.02	0.02	0.02	0.02	0.02	0.02	0.02	0.02	0.02
	1st Quartile	0.04367	0.04709	0.04545	0.08482	0.04206	0.05172	0.04673	0.06103	0.0528213
	Median	0.11848	0.13808	0.09821	0.18632	0.09466	0.12	0.15368	0.125	0.129304
	3rd Quartile	0.360675	0.32895	0.292498	0.28074	0.192065	0.271832	0.339697	0.31223	0.297336
	Maximum	0.5	0.5	0.5	0.5	0.5	0.5	0.5	0.5	0.5
Distribution of heterozygosity across chromosomes/ sites	Minimum	0.01786	0.02146	0.02542	0.01932	0.02586	0.02203	0.02609	0.01869	0.0220912
	1st Quartile	0	0	0	0	0	0	0	0	0
	Median	0.00461	0.00858	0.00858	0.00901	0.00472	0.00478	0.0087	0.00866	0.007205
	3rd Quartile	0.01786	0.02146	0.02542	0.01932	0.02586	0.02203	0.02609	0.01869	0.0220912
	Maximum	0.04202	0.07393	0.127865	0.03084	0.174845	0.111575	0.08974	0.05652	0.0884169

## Sheet: Supplementary Table 3
Supplementary Table 3: Selected accessions for higher range for seed yield across three locations and five seasons
S.No.	Germplasm accession	SY_Kenya_2008-09 (kg/ha)	SY_Patancheru_2000-01 (kg/ha)	SY_Patancheru_2001-02 (kg/ha)	SY_Patancheru_2003-04 (kg/ha)	SY_Kanpur_2008-09 (kg/ha)
1	ICC11378	2751.6	1739.01	834.77	1443.27	1581.9
2	ICC10393	2164.71	1820.89	860.09	1425.89	1489.81
3	ICC2580	3426.17	1968.77	826.13	1561.3	1428.74
4	ICC5383	2057.94	2035.35	879.45	1453.11	1337.65
5	ICC14778	2192.71	1673.85	985.92	1490.9	1265.55
6	ICC10399	2051.47	1894.97	923.8	1559.29	1239.52
7	ICC14815	2350.02	1810.83	947.84	1471.17	1237.93
8	ICC1431	2004.46	1747.51	827.64	1479.44	1225.9
9	ICC16487	2362.85	1797.09	946.48	1539.23	1224.9
10	ICC1098	2608.7	2100.79	1035.79	1518.88	1210.68
11	ICC4182	2034.34	1739.29	910.95	1494.45	1161.43
12	ICC440	1964.5	1830.8	940.04	1506.32	1159.43
13	ICC9586	2102.2	1735.04	1091.05	1533.84	1133.39
14	ICC12307	2220.52	2094.85	945.78	1523.55	1112.36
15	ICC283	2383.52	1659.68	876.39	1577.35	1093.74
16	ICC8621	2007.49	2021.19	864.48	1544.41	1085.33

## Sheet: Supplementary Table 4
Supplementary Table 4: Selected accessions for higher range for nutritional traits
S.No.	Germplasm accession	β-Carotene (mg/100g)	Calcium (Ca) (mg/100g)	Crude Protein (g/100g)	Folate (mg/kg)	Iron (Fe) (mg/100g)	Magnesium (Mg) (mg/100g)	Manganese (Mn) (mg/100g)	Phytic Acid (mg/g)	Vitamin B1 (mg/100g)	Vitamin B2 (mg/100g)	Vitamin B6 (mg/100g)	Zinc (Zn) (mg/100g)
1	ICC10399	0.056	144.957	24.13	0.775629	3.36477	114.312	1.73628	3.03	0.175	0.113	0.276	2.36189
2	ICC11498	0.073	143.448	19.83	1.51276	3.53659	107.211	1.69764	13.06	-	0.08	0.355	2.36353
3	ICC11627	0.058	105.463	23.37	2.47436	4.41203	123.002	1.69958	10.87	-	0.078	0.261	3.80141
4	ICC11664	0.057	107.819	20.48	4.42164	-	101.855	1.68221	14.3	0.061	0.133	0.419	2.78943
5	ICC12299	0.052	116.197	21.27	0.872829	4.49222	115.187	1.06746	17.33	0.129	0.14	0.383	2.00519
6	ICC12654	0.055	146.586	20.98	1.77547	4.23455	100.925	1.95986	16.07	0.078	0.094	0.226	2.24124
7	ICC12928	0.055	106.116	22.06	1.43765	4.57254	108.512	1.5211	14.95	0.163	0.106	0.214	2.91266
8	ICC1356	0.045	73.1051	21.38	2.37312	5.32112	93.9923	1.81678	14.42	0.23	0.171	0.323	3.58727
9	ICC1398	0.076	60.6927	21.16	2.18194	4.88585	91.0927	1.33073	13.87	0.116	0.107	0.447	2.42927
10	ICC16915	-	154.244	22.17	2.16628	4.09064	134.566	1.96184	11.73	0.077	0.611	0.485	3.16637
11	ICC2210	0.104	131.313	21.41	2.34276	4.56202	129.331	1.84392	13.51	0.089	0.061	0.2	3.38347
12	ICC2242	0.052	102.99	24.08	2.02105	3.84294	118.497	1.69969	12.72	0.062	0.069	0.22	3.97382
13	ICC2263	0.084	128.455	20.24	3.01139	4.46232	114.635	1.79099	11.63	0.07	0.096	0.31	3.10488
14	ICC2629	0.068	116.925	20.71	1.94317	3.86269	107.333	1.6	14.87	0.068	0.068	0.46	2.82388
15	ICC6571	0.003	146.641	22.55	2.40898	5.71371	96.0616	1.92523	14.29	0.065	0.414	0.488	3.52459
16	ICC8522	0.033	-	19.93	2.10733	4.96931	132.053	1.82142	13.88	-	0.323	0.383	3.59533
17	ICC8607	0.047	127.523	22.52	-	5.11628	120.603	1.81818	12.71	-	0.134	0.256	3.77475
18	ICC8950	0.056	140.309	22.01	2.18973	4.46095	120.058	1.51205	12.59	-	0.139	0.309	2.40887
19	ICC9942	0.077	104.361	21.45	1.81342	3.90451	110.82	1.52869	17.36	0.094	0.094	0.37	2.52792
20	ICC12307	0.049	148.454	20.79	1.43772	4.86625	115.073	1.37166	18.06	0.081	0.103	0.305	2.39613
21	ICC14778	0.058	131.711	20.24	2.90123	3.44418	102.09	0.962289	12.81	0.085	0.043	0.38	1.41185
22	ICC11378	0.064	127.845	19.17	0.933955	4.19295	124.027	1.74138	11.93	-	0.084	0.25	2.94964
23	ICC440	0.077	140.194	20.05	1.66851	2.99423	101.923	1.53644	11.29	0.126	0.051	0.296	2.1727
24	ICC6802	0.048	103.78	-	2.48754	4.91269	104.68	1.64716	15.28	0.262	0.057	0.404	3.65437
25	ICC2919	0.017	122.711	18.2	1.94183	5.20426	104.511	2.85189	7.79	0.178	0.058	0.31	3.2817
26	ICC11198	0.043	80.5396	21.98	2.05001	3.5727	100.645	1.55921	13.01	0.055	0.125	0.304	3.00536
27	ICC1392	0.025	70.1365	19.88	1.65878	4.52047	85.3314	1.50682	13.69	0.088	0.358	0.418	3.06433
28	ICC14799	0.071	94.9796	24.52	0.978988	4.40395	106.716	1.35685	11.19	0.136	0.079	0.407	2.23881
29	ICC1710	0.062	119.824	18	1.87867	3.38596	94.8648	1.20486	16.09	-	0.389	0.405	2.42606
30	ICC3946	0.08	93.0736	21.53	1.91995	2.8339	93.4247	1.11301	12.32	0.104	0.129	0.427	2.38356
31	ICC12726	0.05	105.422	21.38	1.22459	4.20446	96.8178	1.54535	17.11	0.08	0.123	0.207	2.84748
32	ICC12866	0.024	121.09	21.31	1.07108	5.75588	107.652	2.41321	7.01	0.101	0.056	0.22	1.96342
33	ICC14402	0.008	77.4807	22.9	-	3.70552	102.25	1.25024	15.16	0.133	0.33	0.392	2.84127

## Sheet: Supplementary Table 5
Supplementary Table 5: Selected accessions for higher range for both- nutritional traits and grain yield across three locations and five seasons
S.No.	Germplasm accession	β-Carotene (mg/100g)	Calcium (Ca) (mg/100g)	Crude Protein (g/100g)	Folate (mg/kg)	Iron (Fe) (mg/100g)	Magnesium (Mg) (mg/100g)	Manganese (Mn) (mg/100g)	Phytic Acid (mg/g)	Vitamin B1 (mg/100g)	Vitamin B2 (mg/100g)	Vitamin B6 (mg/100g)	Zinc (Zn) (mg/100g)	GY_Kenya_2008-09 (kg/ha)	GY_Patancheru_2000-01 (kg/ha)	GY_Patancheru_2001-02 (kg/ha)	GY_Patancheru_2003-04 (kg/ha)	GY_Kanpur_2008-09 (kg/ha)
1	ICC10399	0.056	144.957	24.13	0.775629	3.36477	114.312	1.73628	3.03	0.175	0.113	0.276	2.36189	2051.47	1894.97	923.8	1559.29	1239.52
2	ICC12307	0.049	148.454	20.79	1.43772	4.86625	115.073	1.37166	18.06	0.081	0.103	0.305	2.39613	2220.52	2094.85	945.78	1523.55	1112.36
3	ICC14778	0.058	131.711	20.24	2.90123	3.44418	102.09	0.962289	12.81	0.085	0.043	0.38	1.41185	2192.71	1673.85	985.92	1490.9	1265.55

## Sheet: Supplementary Table 6
Supplementary Table 6: List of superior accessions for traits included in Cluster 1
Accession number	100-Seed weight	Crude protein	Phytic acid
ICC15406
ICC10755
ICC8261
ICC13124
ICC7272
ICC15294
ICC6306
ICC15510
ICC8350
ICC18828
ICC2593
ICC10399
ICC8740

## Sheet: Supplementary Table 7
Supplementary Table 7: List of superior accessions for traits included in Cluster 2
Germplasm accession	Iron	Seed yield	Vitamin B6	Vitamin B1	β-Carotene	Vitamin B2	Zinc	Folate	Manganese
ICC16796
ICC11284
ICC3218
ICC11303
ICC20261
ICC13077
ICC9702
ICC7668
ICC18912
ICC13283
ICC9434
ICC6875
ICC20259
ICC9590
ICC9402
ICC6294
ICC1161
ICC3410
ICC12155
ICC13357
ICC12492
ICC14199
ICC12379
ICC12824
ICC1392
ICC15333
ICC9137
ICC8855
ICC1164
ICC13764
ICC3512
ICC2720
Annigiri
ICC9755
ICC1882
ICC1710
ICC1194
ICC1422
ICC12037
ICC8151
ICC15406
ICC8261
ICC11303
ICC9895
ICC6877
ICC2737
ICC10341
ICC8515
ICC9862
ICC15294
ICC9418
ICC13816
ICC3230
ICC18720
ICC7315
ICC12851
ICC7867
ICC4093
ICC18679
ICC7150
ICC7305
ICC2263
ICC7413
ICC1431
ICC18699
ICC8752
ICC4182
ICC3391
ICC95
ICC3776
ICC19164
ICC16654

## Sheet: Supplementary Table 8
Supplementary Table 8: List of superior accessions for traits included in Cluster 3
Germplasm accession	Calcium	Magnesium
ICC6279
ICC3582
ICC2720
ICC8752
ICC16915
ICC11584
ICC7413
ICC2679
